# Supplementary material for: 2-[((E)-2-{2-[(E)-2-Hy­droxy­benzyl­idene]hydrazinecarbon­yl}hydrazinyl­idene)meth­yl]phenol
Source: Acta Crystallogr Sect E Struct Rep Online. 2011 Dec 21;68(Pt 1):o193. doi: 10.1107/S1600536811053268 (PMC3254530; doi:10.1107/S1600536811053268)
Supplement: Supplementary file 2 [file e-68-0o193-Isup2.hkl]

# 
# h,k,l, Fc-squared, Fo-squared, sigma(Fo-squared) and status flag 
# 
data_I
_shelx_title '  Aba2  242 Friedel pairs' 
_shelx_refln_list_code          4 
_shelx_F_calc_maximum      168.81 
_exptl_crystal_F_000       624.00 
_reflns_d_resolution_high  0.7922 
 
loop_ 
 _symmetry_equiv_pos_as_xyz 
 'x, y, z' 
 '-x, -y, z' 
 'x+1/2, -y+1/2, z' 
 '-x+1/2, y+1/2, z' 
 'x, y+1/2, z+1/2' 
 '-x, -y+1/2, z+1/2' 
 'x+1/2, -y+1, z+1/2' 
 '-x+1/2, y+1, z+1/2' 
 
_cell_length_a    14.3101 
_cell_length_b     9.3620 
_cell_length_c    10.2697 
_cell_angle_alpha  90.000 
_cell_angle_beta   90.000 
_cell_angle_gamma  90.000 
 
_shelx_F_squared_multiplier     1.000 
 
loop_ 
 _refln_index_h 
 _refln_index_k 
 _refln_index_l 
 _refln_F_squared_calc 
 _refln_F_squared_meas 
 _refln_F_squared_sigma 
 _refln_observed_status 
   2   0   0     9788.45     8848.58     83.51 o 
   4   0   0     8283.86     7311.62     71.93 o 
   6   0   0     2107.83     1812.89     23.37 o 
   8   0   0        0.93        1.76      1.28 o 
  10   0   0      940.60      831.89     16.06 o 
  12   0   0      254.15      261.27      7.83 o 
  14   0   0        0.20       -0.08      0.92 o 
  16   0   0      544.69      506.63     10.98 o 
   0   2   0      188.12      215.22      3.30 o 
   1   2   0     1355.95     1354.84      9.93 o 
   2   2   0     3306.19     3206.33     31.33 o 
   3   2   0     4349.15     4012.12     39.21 o 
   4   2   0     1241.46     1175.67     13.76 o 
   5   2   0     2659.21     2554.82     27.56 o 
   6   2   0     1340.87     1215.36     15.87 o 
   7   2   0    10320.61    10234.54    101.05 o 
   8   2   0    15065.45    15956.56    155.16 o 
   9   2   0     2865.40     2796.39     34.65 o 
  10   2   0      172.73      172.46      6.43 o 
  11   2   0       52.40       53.87      2.61 o 
  12   2   0       60.57       60.09      4.03 o 
  13   2   0        0.99        0.92      1.21 o 
  14   2   0       79.41      101.23      5.23 o 
  15   2   0        6.98        6.85      1.17 o 
  16   2   0       12.85       14.51      2.07 o 
  17   2   0        4.86        6.35      1.24 o 
   0   4   0        8.30        7.84      0.85 o 
   1   4   0      168.38      170.47      2.27 o 
   2   4   0       95.42       95.63      1.61 o 
   3   4   0      123.17      120.61      2.37 o 
   4   4   0      594.88      524.56      8.01 o 
   5   4   0       38.08       44.83      2.14 o 
   6   4   0      348.70      323.02      6.71 o 
   7   4   0        3.59        3.82      0.95 o 
   8   4   0       32.07       35.83      2.45 o 
   9   4   0      421.67      395.58     10.30 o 
  10   4   0      159.72      150.12      6.35 o 
  11   4   0      602.25      598.30     13.71 o 
  12   4   0      753.80      712.80     11.12 o 
  13   4   0        9.85        6.14      1.82 o 
  14   4   0        9.44        8.80      2.10 o 
  15   4   0     1181.56     1136.59     18.71 o 
  16   4   0     2710.37     2713.47     32.21 o 
   0   6   0       13.21       15.37      1.55 o 
   1   6   0      222.24      233.23      5.16 o 
   2   6   0      461.48      415.41      9.22 o 
   3   6   0       18.21       24.82      1.90 o 
   4   6   0       72.06       68.51      3.27 o 
   5   6   0      222.61      199.84      5.87 o 
   6   6   0      157.39      122.56      5.82 o 
   7   6   0       11.12       13.87      1.67 o 
   8   6   0      839.91      826.65      8.22 o 
   9   6   0     2710.65     2681.77     26.27 o 
  10   6   0     1013.17     1048.21     13.67 o 
  11   6   0      179.63      190.26      5.07 o 
  12   6   0       15.37       14.36      1.71 o 
  13   6   0        7.96        6.45      1.55 o 
  14   6   0       43.14       42.60      2.70 o 
  15   6   0       54.46       52.59      3.29 o 
   0   8   0     3364.91     3325.05     31.06 o 
   1   8   0     3051.70     3010.71     24.38 o 
   2   8   0     1582.81     1564.68     15.56 o 
   3   8   0     1149.08     1135.05     15.69 o 
   4   8   0       11.37       11.96      1.81 o 
   5   8   0      175.17      173.69      5.65 o 
   6   8   0        9.25       10.04      1.64 o 
   7   8   0      306.64      311.49      7.37 o 
   8   8   0      285.19      288.06      6.74 o 
   9   8   0        0.44        1.93      0.94 o 
  10   8   0      139.59      148.93      5.73 o 
  11   8   0        0.29        0.20      0.96 o 
  12   8   0       53.17       58.65      1.95 o 
  13   8   0       10.25        9.32      1.06 o 
   0  10   0     1010.76      977.18     19.75 o 
   1  10   0        4.10        6.47      1.17 o 
   2  10   0        9.28       10.08      1.25 o 
   3  10   0      199.54      198.33      5.33 o 
   4  10   0       19.03       17.14      1.80 o 
   5  10   0      442.88      461.58      8.15 o 
   6  10   0     1330.51     1329.87     14.87 o 
   7  10   0     1652.41     1683.00     24.68 o 
   8  10   0      170.71      171.88      6.37 o 
   9  10   0      141.90      153.71      4.10 o 
   1   1   1     2527.32     2386.20     13.27 o 
   2   1   1      104.94       89.73      1.43 o 
   3   1   1    27232.11    28138.24    262.41 o 
   4   1   1    28495.89    28516.32    565.86 o 
   5   1   1    10750.89     9874.69     62.86 o 
   6   1   1     1467.23     1242.20     10.36 o 
   7   1   1       75.34       60.15      1.88 o 
   8   1   1      659.80      578.99      6.74 o 
   9   1   1       35.00       22.37      1.39 o 
  10   1   1      149.74      143.45      3.51 o 
  11   1   1      243.30      225.95      6.59 o 
  12   1   1      386.83      397.48      7.27 o 
  13   1   1      345.03      383.93      7.40 o 
  14   1   1       24.18       25.35      1.42 o 
  15   1   1      270.66      285.27      4.70 o 
  16   1   1       25.77       25.83      1.28 o 
  17   1   1       15.02       13.17      0.98 o 
   1   3   1     1600.30     1538.79      7.50 o 
   2   3   1     1076.49      998.20      8.20 o 
   3   3   1      155.40      145.08      3.68 o 
   4   3   1      762.02      779.43      7.47 o 
   5   3   1     1987.77     2127.67     17.09 o 
   6   3   1      814.94      820.14      8.73 o 
   7   3   1      447.71      543.90     69.05 o 
   8   3   1     1130.60     1166.69     26.44 o 
   9   3   1      385.87      396.21      8.64 o 
  10   3   1      205.52      198.23      4.02 o 
  11   3   1     2336.61     2358.33     22.61 o 
  12   3   1     2589.90     2623.83     25.18 o 
  13   3   1      700.06      709.72      8.92 o 
  14   3   1       63.35       65.99      3.14 o 
  15   3   1      158.82      166.57      3.71 o 
  16   3   1       44.53       40.93      2.11 o 
  17   3   1       28.92       31.13      1.40 o 
   1   5   1     1476.13     1501.11      8.47 o 
   2   5   1       28.83       25.54      0.89 o 
   3   5   1      809.43      856.14      7.23 o 
   4   5   1      213.36      215.37      3.16 o 
   5   5   1      103.34      114.80      2.92 o 
   6   5   1      188.73      174.92      3.85 o 
   7   5   1       87.48       84.04      2.78 o 
   8   5   1      273.95      249.46      4.89 o 
   9   5   1       37.20       36.20      1.33 o 
  10   5   1      189.50      184.51      3.64 o 
  11   5   1      676.41      657.35      7.24 o 
  12   5   1      241.42      252.51      4.19 o 
  13   5   1     1573.07     1591.71     17.92 o 
  14   5   1      322.11      351.30      6.79 o 
  15   5   1      348.30      344.65      4.49 o 
  16   5   1      347.32      291.99     12.67 o 
   1   7   1       44.05       43.53      1.84 o 
   2   7   1      306.77      280.15      4.91 o 
   3   7   1      405.69      373.02      7.50 o 
   4   7   1      724.84      703.45      7.78 o 
   5   7   1     2930.80     2937.89     18.14 o 
   6   7   1     1293.06     1280.78     11.82 o 
   7   7   1      706.35      711.75      8.23 o 
   8   7   1      615.18      596.89      7.71 o 
   9   7   1       18.19       20.80      1.35 o 
  10   7   1       10.72       11.72      1.16 o 
  11   7   1      462.41      448.69      6.08 o 
  12   7   1       15.73       18.65      1.10 o 
  13   7   1       17.34       15.04      0.91 o 
  14   7   1       27.41       27.13      1.35 o 
   1   9   1      982.29      989.55      7.52 o 
   2   9   1     1580.92     1600.88     11.06 o 
   3   9   1     2308.41     2316.87     15.53 o 
   4   9   1       20.13       21.71      1.58 o 
   5   9   1      119.33      113.91      3.16 o 
   6   9   1       90.21       92.55      2.77 o 
   7   9   1       32.46       29.91      1.34 o 
   8   9   1       66.01       69.38      1.79 o 
   9   9   1       25.22       24.48      0.87 o 
  10   9   1       19.30       21.41      0.88 o 
  11   9   1       44.68       47.01      1.61 o 
   1  11   1       58.07       56.79      1.61 o 
   2  11   1       42.11       40.12      2.22 o 
   3  11   1        6.18        4.36      1.16 o 
   4  11   1      220.37      228.22      4.88 o 
   5  11   1      140.64      151.67      4.32 o 
   6  11   1      349.67      365.11      5.08 o 
   2   0   2     4090.23     3979.83     38.88 o 
   4   0   2     1384.61     1160.44     11.51 o 
   6   0   2      595.34      572.82      9.71 o 
   8   0   2      620.23      672.18     12.22 o 
  10   0   2     1083.31     1041.33     18.13 o 
  12   0   2      279.15      283.16      8.64 o 
  14   0   2      119.98      120.12      6.25 o 
  16   0   2     1142.44     1156.17     13.79 o 
   0   2   2     2941.89     3117.38     32.05 o 
   1   2   2      507.10      511.14      5.33 o 
   2   2   2     1944.07     1949.04     10.60 o 
   3   2   2     1646.36     1566.22      9.95 o 
   4   2   2      126.92      136.14      2.76 o 
   5   2   2      644.25      622.19      8.00 o 
   6   2   2       58.78       51.86      1.76 o 
   7   2   2      152.85      146.51      3.61 o 
   8   2   2     4773.96     4826.22     37.74 o 
   9   2   2      753.92      747.65     10.21 o 
  10   2   2      299.43      319.42      5.28 o 
  11   2   2      927.66      944.06     10.96 o 
  12   2   2      128.81      131.26      3.42 o 
  13   2   2      156.19      153.75      3.15 o 
  14   2   2       32.67       30.31      2.58 o 
  15   2   2       19.54       20.12      1.73 o 
  16   2   2      158.95      163.82      3.88 o 
  17   2   2        5.02        4.91      1.16 o 
   0   4   2    10919.43    12841.38     87.49 o 
   1   4   2     1545.75     1778.67     12.57 o 
   2   4   2     1604.44     1726.46     10.31 o 
   3   4   2      594.24      637.86      6.22 o 
   4   4   2     2577.73     2714.75     23.84 o 
   5   4   2      186.80      229.26      5.23 o 
   6   4   2      873.74      852.75      9.93 o 
   7   4   2      113.06      110.49      3.28 o 
   8   4   2      653.20      649.95     11.62 o 
   9   4   2       93.76       92.53      1.97 o 
  10   4   2      211.06      210.95      4.00 o 
  11   4   2       28.29       32.71      2.33 o 
  12   4   2      163.18      163.25      5.03 o 
  13   4   2      106.09      106.06      6.34 o 
  14   4   2      325.19      324.77      5.61 o 
  15   4   2      499.60      505.87      6.20 o 
  16   4   2      510.03      493.59      6.51 o 
   0   6   2      470.33      485.40      7.37 o 
   1   6   2       34.81       34.99      1.46 o 
   2   6   2      230.87      216.18      4.03 o 
   3   6   2      768.63      772.04      7.85 o 
   4   6   2      118.52      116.96      2.76 o 
   5   6   2      296.43      262.15      4.31 o 
   6   6   2      561.45      545.33      4.80 o 
   7   6   2     1384.96     1351.20      9.48 o 
   8   6   2     1599.32     1534.94     12.75 o 
   9   6   2      238.34      255.45      6.44 o 
  10   6   2      283.01      292.86      8.69 o 
  11   6   2     1125.34     1142.02      9.69 o 
  12   6   2      297.19      278.42      5.84 o 
  13   6   2      138.81      143.77      2.64 o 
  14   6   2       69.12       70.20      2.39 o 
  15   6   2       48.77       46.84      2.15 o 
   0   8   2      915.25      863.94     11.00 o 
   1   8   2      675.42      677.23      6.73 o 
   2   8   2      381.85      379.26      4.34 o 
   3   8   2      919.82      889.52     12.30 o 
   4   8   2      938.41      903.67      9.88 o 
   5   8   2      169.28      168.18      3.56 o 
   6   8   2       76.82       75.89      2.29 o 
   7   8   2       18.06       17.44      1.19 o 
   8   8   2      103.06       95.82      2.86 o 
   9   8   2       65.99       65.68      1.94 o 
  10   8   2       83.59       78.84      2.28 o 
  11   8   2      110.46      107.55      2.03 o 
  12   8   2      102.92      105.95      2.60 o 
  13   8   2        3.36        3.46      0.70 o 
   0  10   2      245.47      239.87      6.23 o 
   1  10   2       54.42       54.52      1.82 o 
   2  10   2       34.06       33.53      1.67 o 
   3  10   2      331.93      332.02      4.16 o 
   4  10   2      153.43      153.22      3.20 o 
   5  10   2      477.28      500.43      5.83 o 
   6  10   2      318.55      305.72      4.17 o 
   7  10   2      234.72      252.54      3.88 o 
   8  10   2       36.28       38.23      1.31 o 
   9  10   2      146.48      152.97      3.25 o 
   1   1   3     2672.93     2522.14     12.78 o 
   2   1   3     1294.47     1278.35      7.19 o 
   3   1   3     1243.78     1217.83      7.23 o 
   4   1   3     2691.12     2658.91     16.60 o 
   5   1   3      650.09      607.61      5.51 o 
   6   1   3     1294.57     1247.74      9.60 o 
   7   1   3       46.66       57.26      1.65 o 
   8   1   3     1241.66     1271.52     30.80 o 
   9   1   3      164.02      160.84      4.33 o 
  10   1   3        9.77        9.29      1.08 o 
  11   1   3      287.98      298.67      4.12 o 
  12   1   3      779.23      828.05      9.55 o 
  13   1   3      664.12      684.22      8.40 o 
  14   1   3       54.97       61.43      2.27 o 
  15   1   3       34.11       39.41      1.66 o 
  16   1   3       93.65       93.49      2.10 o 
  17   1   3       76.21       71.61      3.01 o 
   1   3   3     2047.05     2155.71     18.85 o 
   2   3   3       22.72       26.16      1.09 o 
   3   3   3     1745.35     1860.86     13.17 o 
   4   3   3     4815.38     5408.99     30.12 o 
   5   3   3     3451.94     3805.66     21.04 o 
   6   3   3      400.78      455.30      4.77 o 
   7   3   3      516.88      508.06      7.46 o 
   8   3   3     1044.10     1022.01      9.69 o 
   9   3   3      100.14      101.43      3.42 o 
  10   3   3       61.08       55.50      1.97 o 
  11   3   3       25.15       24.04      2.03 o 
  12   3   3      539.94      543.52      6.34 o 
  13   3   3       36.63       32.64      1.46 o 
  14   3   3      365.89      382.05      7.33 o 
  15   3   3      120.66      126.50      3.68 o 
  16   3   3       49.65       47.38      1.55 o 
   1   5   3      823.31      882.61      8.42 o 
   2   5   3     1743.88     1874.55     14.34 o 
   3   5   3     3529.84     3929.15     25.91 o 
   4   5   3     1532.36     1567.51     12.89 o 
   5   5   3     1045.18     1054.30     10.05 o 
   6   5   3       54.78       56.96      2.05 o 
   7   5   3      171.69      165.98      2.85 o 
   8   5   3      195.13      187.86      2.70 o 
   9   5   3        3.73        5.59      1.83 o 
  10   5   3        0.34        0.85      0.97 o 
  11   5   3      439.03      438.01      8.35 o 
  12   5   3       28.23       29.83      1.50 o 
  13   5   3        9.22       11.37      0.82 o 
  14   5   3      202.96      210.52      2.68 o 
  15   5   3      450.66      357.84      5.94 o 
   1   7   3       72.10       69.36      1.63 o 
   2   7   3       56.92       58.64      1.38 o 
   3   7   3      331.53      310.12      3.92 o 
   4   7   3       97.71       95.11      2.04 o 
   5   7   3        0.21        3.45      0.78 o 
   6   7   3      445.63      435.66      5.64 o 
   7   7   3      558.39      534.75      6.25 o 
   8   7   3      788.33      715.52      7.18 o 
   9   7   3      102.40       96.20      2.36 o 
  10   7   3      190.68      195.94      3.47 o 
  11   7   3      531.91      506.52      9.48 o 
  12   7   3      565.11      572.43      6.88 o 
  13   7   3       37.32       39.07      1.32 o 
   1   9   3      774.59      734.56      7.75 o 
   2   9   3      298.71      299.51      4.68 o 
   3   9   3       12.16       13.66      1.11 o 
   4   9   3       24.90       23.39      1.53 o 
   5   9   3      133.38      127.96      3.21 o 
   6   9   3       57.62       56.22      1.76 o 
   7   9   3       46.60       52.43      1.60 o 
   8   9   3        6.00        8.59      0.60 o 
   9   9   3       23.24       22.89      1.00 o 
  10   9   3       48.27       48.87      1.67 o 
   1  11   3       28.61       31.83      1.68 o 
   2  11   3       18.50       18.97      1.44 o 
   3  11   3      102.07      116.20      3.17 o 
   4  11   3       35.02       30.16      1.57 o 
   5  11   3      175.23      177.62      5.06 o 
   2   0   4     2923.23     3075.49     22.52 o 
   4   0   4     1814.16     1912.37     17.28 o 
   6   0   4     1854.14     1933.69     24.46 o 
   8   0   4      477.60      468.64     10.46 o 
  10   0   4       10.51       13.16      2.14 o 
  12   0   4      575.14      615.28     13.71 o 
  14   0   4      280.97      280.06      8.20 o 
  16   0   4      352.05      358.14      7.35 o 
   0   2   4     1309.32     1330.65     17.07 o 
   1   2   4      301.97      330.11      4.70 o 
   2   2   4      905.01      913.17      7.10 o 
   3   2   4     1230.70     1244.78      9.35 o 
   4   2   4       29.11       28.94      1.15 o 
   5   2   4     1180.42     1236.06      8.62 o 
   6   2   4      102.58      105.55      2.09 o 
   7   2   4     3481.25     3547.53     20.48 o 
   8   2   4      126.97      116.75      2.96 o 
   9   2   4     2286.16     2415.26     16.54 o 
  10   2   4      644.12      681.93      6.84 o 
  11   2   4       16.30       19.01      1.89 o 
  12   2   4       76.52       81.55      2.80 o 
  13   2   4       21.00       20.12      1.43 o 
  14   2   4      136.16      133.69      3.19 o 
  15   2   4       20.24       23.99      1.23 o 
  16   2   4       88.90       84.92      5.77 o 
   0   4   4     6129.85     7218.74     74.55 o 
   1   4   4      660.92      751.74      9.18 o 
   2   4   4      770.55      851.77     10.07 o 
   3   4   4      647.41      703.14      8.16 o 
   4   4   4      212.77      219.59      3.86 o 
   5   4   4        9.79       10.28      0.94 o 
   6   4   4       51.23       46.63      1.85 o 
   7   4   4       38.08       43.90      1.51 o 
   8   4   4      355.23      354.01      5.15 o 
   9   4   4       17.78       17.68      0.97 o 
  10   4   4      544.03      542.61      7.69 o 
  11   4   4      161.27      165.23      4.04 o 
  12   4   4      240.87      247.80      4.32 o 
  13   4   4       30.43       25.94      1.56 o 
  14   4   4       34.70       33.55      1.33 o 
  15   4   4      203.95      196.70      4.59 o 
   0   6   4      337.70      369.37      9.38 o 
   1   6   4       70.47       76.61      2.93 o 
   2   6   4      472.32      486.23      5.90 o 
   3   6   4      297.23      305.23      4.89 o 
   4   6   4       37.74       35.02      1.21 o 
   5   6   4       28.16       31.53      1.16 o 
   6   6   4      643.40      630.22      6.40 o 
   7   6   4      590.93      612.26      6.79 o 
   8   6   4      182.27      205.47      4.39 o 
   9   6   4      565.90      544.70      5.85 o 
  10   6   4      153.33      134.52      3.47 o 
  11   6   4      173.31      164.82      4.69 o 
  12   6   4       14.47       10.93      1.69 o 
  13   6   4        6.33        6.30      0.74 o 
  14   6   4       11.65       12.70      0.67 o 
   0   8   4      495.72      487.59      8.13 o 
   1   8   4      285.77      249.65      4.53 o 
   2   8   4      289.00      252.12      4.85 o 
   3   8   4      292.04      253.04      3.74 o 
   4   8   4        3.40        5.20      0.68 o 
   5   8   4      187.60      163.94      2.95 o 
   6   8   4      170.68      179.02      3.03 o 
   7   8   4       64.30       68.67      1.81 o 
   8   8   4      104.64      102.85      2.05 o 
   9   8   4       52.13       50.31      1.30 o 
  10   8   4       35.41       35.74      1.27 o 
  11   8   4       93.54      102.21      3.18 o 
  12   8   4       22.23       23.80      0.99 o 
   0  10   4      336.72      323.81      6.51 o 
   1  10   4       42.34       37.17      1.59 o 
   2  10   4       18.82       24.19      2.14 o 
   3  10   4       34.36       30.18      2.28 o 
   4  10   4       41.82       46.37      2.59 o 
   5  10   4       58.74       44.89      3.69 o 
   6  10   4      324.65      344.43      5.29 o 
   7  10   4      246.56      246.17      6.56 o 
   1   1   5      226.44      245.38      3.87 o 
   2   1   5     2020.09     2134.04     14.02 o 
   3   1   5     2731.61     3099.36     23.85 o 
   4   1   5     1848.92     1946.34     13.67 o 
   5   1   5     1074.22     1174.06      9.65 o 
   6   1   5      128.91      129.56      2.71 o 
   7   1   5       85.40       89.26      2.48 o 
   8   1   5      243.63      234.63      4.18 o 
   9   1   5      182.66      178.40      2.86 o 
  10   1   5      183.26      178.41      3.07 o 
  11   1   5      337.43      356.08      7.28 o 
  12   1   5        2.13        2.98      0.91 o 
  13   1   5      102.62      116.60      3.42 o 
  14   1   5      265.74      274.47      4.38 o 
  15   1   5      618.95      635.70      7.96 o 
  16   1   5      147.09      150.71      2.79 o 
   1   3   5       32.77       34.33      1.74 o 
   2   3   5       66.19       57.70      2.63 o 
   3   3   5       37.91       38.20      1.88 o 
   4   3   5       76.31       98.59      3.33 o 
   5   3   5      180.50      160.29      4.06 o 
   6   3   5     2210.64     2225.94     20.76 o 
   7   3   5      417.24      448.36      5.55 o 
   8   3   5      263.76      264.18      3.91 o 
   9   3   5      463.43      475.15      5.19 o 
  10   3   5      353.09      347.62      4.36 o 
  11   3   5      369.47      369.08      6.06 o 
  12   3   5      266.94      270.76      4.93 o 
  13   3   5      285.60      303.62      6.18 o 
  14   3   5      155.74      154.66      3.03 o 
  15   3   5       84.01       88.47      2.22 o 
   1   5   5     1402.22     1551.30     16.28 o 
   2   5   5      463.69      461.13      8.51 o 
   3   5   5        1.51        1.24      0.72 o 
   4   5   5      135.73      158.42      2.48 o 
   5   5   5       38.62       39.89      1.36 o 
   6   5   5      438.32      450.52      6.01 o 
   7   5   5      217.88      218.53      6.08 o 
   8   5   5       80.33       75.35      2.82 o 
   9   5   5       37.04       35.79      1.63 o 
  10   5   5      116.03      114.43      2.70 o 
  11   5   5      197.79      207.42      4.21 o 
  12   5   5      118.75      125.62      3.03 o 
  13   5   5      304.49      279.45      4.06 o 
  14   5   5      166.90      140.66      6.19 o 
   1   7   5      232.84      233.51      4.12 o 
   2   7   5      517.38      508.13      5.92 o 
   3   7   5       77.73       77.91      2.18 o 
   4   7   5      317.63      318.98      5.91 o 
   5   7   5      362.59      307.72      4.80 o 
   6   7   5      436.51      380.17      5.25 o 
   7   7   5       62.92       55.79      1.94 o 
   8   7   5      209.12      229.37      3.60 o 
   9   7   5       44.09       37.27      1.62 o 
  10   7   5      150.74      154.26      3.58 o 
  11   7   5       68.06       67.60      1.98 o 
  12   7   5      159.44      154.59      2.55 o 
   1   9   5      131.27      143.41      3.46 o 
   2   9   5      287.27      271.62      7.35 o 
   3   9   5      515.20      533.73     14.44 o 
   4   9   5      130.59      128.54      4.80 o 
   5   9   5       80.84       69.84      2.52 o 
   6   9   5       17.95       20.81      1.01 o 
   7   9   5       32.50       32.42      1.02 o 
   8   9   5       75.95       84.17      1.60 o 
   9   9   5       55.66       56.15      2.17 o 
   0   0   6     2418.68     3036.94     32.45 o 
   2   0   6      541.87      553.18      6.34 o 
   4   0   6      341.38      284.43      6.61 o 
   6   0   6     1051.79     1047.29     16.44 o 
   8   0   6       78.54       87.98      5.85 o 
  10   0   6       37.38       43.04      3.34 o 
  12   0   6      302.55      332.33      9.61 o 
  14   0   6      105.24      108.75      4.49 o 
   0   2   6      279.81      309.01      7.40 o 
   1   2   6      192.62      231.29      4.44 o 
   2   2   6      603.12      594.32      7.84 o 
   3   2   6      299.95      297.91      5.32 o 
   4   2   6       89.06      100.50      3.03 o 
   5   2   6      222.06      186.75      4.34 o 
   6   2   6      337.60      329.98      6.10 o 
   7   2   6       15.00       23.85      1.05 o 
   8   2   6     1514.04     1546.41     14.76 o 
   9   2   6      427.09      411.02      4.86 o 
  10   2   6     1053.72     1085.91      8.51 o 
  11   2   6      894.00      933.67      8.38 o 
  12   2   6      295.22      305.98      6.75 o 
  13   2   6      435.86      450.76      5.85 o 
  14   2   6       57.27       58.49      1.72 o 
  15   2   6        3.09        1.98      0.51 o 
   0   4   6     3578.19     3616.66     43.06 o 
   1   4   6      520.41      497.32      7.92 o 
   2   4   6     2133.11     2179.42     26.13 o 
   3   4   6      778.17      783.68     10.56 o 
   4   4   6     1714.21     1766.89     13.52 o 
   5   4   6      533.96      556.00      5.82 o 
   6   4   6      187.93      177.91      2.90 o 
   7   4   6      143.66      146.55      3.37 o 
   8   4   6      212.33      217.54      4.09 o 
   9   4   6       58.72       54.49      1.74 o 
  10   4   6      253.77      253.11      4.09 o 
  11   4   6       46.29       45.48      1.63 o 
  12   4   6       14.32       12.89      0.90 o 
  13   4   6       69.51       65.40      2.15 o 
  14   4   6      229.20      222.45      3.59 o 
   0   6   6      524.03      539.95      8.99 o 
   1   6   6      229.47      212.64      4.15 o 
   2   6   6       20.03       21.95      1.69 o 
   3   6   6      999.71     1003.90     13.72 o 
   4   6   6      358.80      385.47      6.72 o 
   5   6   6      543.69      568.23      8.33 o 
   6   6   6      566.73      602.80     15.15 o 
   7   6   6      682.19      702.57      9.07 o 
   8   6   6      826.30      844.04      8.99 o 
   9   6   6      256.15      251.57      4.28 o 
  10   6   6      107.80      115.09      2.56 o 
  11   6   6      324.86      312.82      5.79 o 
  12   6   6       52.20       47.65      1.49 o 
  13   6   6       31.77       30.87      1.11 o 
   0   8   6      337.30      292.47     11.63 o 
   1   8   6      310.28      304.58     11.87 o 
   2   8   6       91.91       82.27      4.51 o 
   3   8   6      151.57      127.77      3.11 o 
   4   8   6      108.93      111.10      3.28 o 
   5   8   6        0.50        1.77      0.71 o 
   6   8   6      144.73      140.55      2.60 o 
   7   8   6       21.56       26.03      1.13 o 
   8   8   6      172.93      163.10      2.45 o 
   9   8   6       51.56       49.89      1.81 o 
  10   8   6      101.57       90.90      2.32 o 
   1  10   6       40.31       37.84      1.46 o 
   2  10   6        3.92        2.08      0.70 o 
   3  10   6       12.52       12.16      1.08 o 
   4  10   6       33.53       33.58      4.55 o 
   1   1   7      303.43      323.96      5.17 o 
   2   1   7       41.50       41.38      2.54 o 
   3   1   7      129.82      135.13      4.70 o 
   4   1   7      410.27      423.25      9.12 o 
   5   1   7       77.83       83.05      2.07 o 
   6   1   7      240.20      227.98      4.07 o 
   7   1   7       79.57       70.71      2.35 o 
   8   1   7      424.67      466.32      8.39 o 
   9   1   7      328.52      343.25      6.97 o 
  10   1   7      250.12      264.02      4.81 o 
  11   1   7      459.62      485.69      6.33 o 
  12   1   7      459.52      489.52      7.05 o 
  13   1   7     1013.61     1053.82     26.05 o 
  14   1   7      651.10      652.67      8.43 o 
  15   1   7      197.50      180.01      2.74 o 
   1   3   7      785.11      769.39     10.12 o 
   2   3   7     1626.07     1608.47     12.04 o 
   3   3   7     1195.39     1211.25      7.65 o 
   4   3   7     1504.30     1482.61      8.82 o 
   5   3   7     2710.10     2762.83     13.82 o 
   6   3   7      889.03      853.31      6.86 o 
   7   3   7      965.92      968.30      9.41 o 
   8   3   7      565.31      564.79      5.87 o 
   9   3   7      281.29      277.24      3.89 o 
  10   3   7      169.29      168.24      2.85 o 
  11   3   7       73.04       69.29      1.68 o 
  12   3   7       98.51      100.18      2.48 o 
  13   3   7       95.11       98.68      2.10 o 
  14   3   7       13.76       13.71      0.78 o 
   1   5   7     1630.32     1623.56     14.71 o 
   2   5   7     2054.31     2064.14     17.39 o 
   3   5   7     2163.71     2217.45     18.83 o 
   4   5   7      748.57      778.32      9.76 o 
   5   5   7     1760.61     1788.26     14.20 o 
   6   5   7      318.39      333.64      5.26 o 
   7   5   7      279.82      296.88      5.66 o 
   8   5   7      132.53      145.99      3.81 o 
   9   5   7      132.05      127.17      3.34 o 
  10   5   7      115.52      101.05      2.41 o 
  11   5   7      143.68      137.76      2.72 o 
  12   5   7       18.52       20.13      1.71 o 
  13   5   7       86.88       80.07      2.44 o 
   1   7   7        5.33        8.99      1.46 o 
   2   7   7      129.14      128.91      4.13 o 
   3   7   7      307.27      295.15      6.44 o 
   4   7   7       91.23       92.39      3.57 o 
   5   7   7      242.12      237.86      4.63 o 
   6   7   7      313.58      306.05      4.80 o 
   7   7   7      259.32      303.74      4.51 o 
   8   7   7      381.63      347.03      4.76 o 
   9   7   7      213.18      216.05      2.66 o 
  10   7   7      385.96      405.20      4.32 o 
   1   9   7       52.81       49.01      1.64 o 
   2   9   7       24.80       20.36      1.68 o 
   3   9   7       55.26       51.95      2.41 o 
   4   9   7       13.54        9.71      1.19 o 
   5   9   7       33.74       37.18      1.80 o 
   6   9   7        6.64        9.10      0.89 o 
   0   0   8      189.21      206.75      7.31 o 
   2   0   8      156.20      115.68      4.08 o 
   4   0   8      131.97      114.97      3.21 o 
   6   0   8      268.48      290.37      6.56 o 
   8   0   8      684.93      721.57     15.61 o 
  10   0   8      708.59      719.13     14.10 o 
  12   0   8      785.94      807.53     14.24 o 
  14   0   8      997.22      965.83     12.11 o 
   0   2   8      965.29      873.44     11.18 o 
   1   2   8      212.37      221.05      2.59 o 
   2   2   8       44.70       44.14      1.28 o 
   3   2   8      511.44      515.41      4.57 o 
   4   2   8      321.71      293.09      3.38 o 
   5   2   8      484.04      500.66      5.54 o 
   6   2   8     1038.50     1051.38      8.60 o 
   7   2   8      748.91      797.35      6.45 o 
   8   2   8     1065.09     1081.56      8.48 o 
   9   2   8      834.78      883.06      7.21 o 
  10   2   8      494.21      509.43      6.40 o 
  11   2   8      134.96      129.92      2.73 o 
  12   2   8      112.38      103.69      2.15 o 
  13   2   8       42.77       40.02      1.45 o 
   0   4   8     5988.94     6073.73     57.16 o 
   1   4   8     1057.45     1063.56      8.68 o 
   2   4   8     1997.56     2021.48     13.39 o 
   3   4   8      557.83      565.49      7.08 o 
   4   4   8      446.92      432.16      5.19 o 
   5   4   8      277.29      274.85      4.03 o 
   6   4   8      119.06      130.11      4.34 o 
   7   4   8       59.22       64.99      2.21 o 
   8   4   8      363.83      370.43      5.10 o 
   9   4   8       53.25       51.58      1.77 o 
  10   4   8      209.06      210.32      3.72 o 
  11   4   8        1.37        2.09      0.53 o 
  12   4   8       49.51       47.03      3.27 o 
   0   6   8      183.79      190.77      8.03 o 
   1   6   8      486.33      484.31      8.06 o 
   2   6   8      171.98      186.23      4.75 o 
   3   6   8       76.73       71.26      2.63 o 
   4   6   8      356.25      361.85      5.96 o 
   5   6   8      220.58      223.63      4.55 o 
   6   6   8      561.50      581.46      7.47 o 
   7   6   8      913.46      950.36      9.62 o 
   8   6   8      841.37      853.38      9.32 o 
   9   6   8      411.88      426.91      5.00 o 
  10   6   8      318.34      342.90      7.98 o 
   0   8   8       14.44       11.25      1.22 o 
   1   8   8       32.68       31.39      1.52 o 
   2   8   8        8.24        7.16      1.27 o 
   3   8   8      103.71      134.65      3.11 o 
   4   8   8      157.43      195.73      4.01 o 
   5   8   8        6.15        9.25      0.89 o 
   6   8   8      198.24      212.97      5.32 o 
   7   8   8      218.37      220.15      6.35 o 
   1   1   9      673.73      583.42      5.61 o 
   2   1   9      197.08      162.69      2.73 o 
   3   1   9      155.01      159.56      2.72 o 
   4   1   9      156.32      146.96      2.92 o 
   5   1   9      388.39      345.39      5.08 o 
   6   1   9      340.50      332.82      6.26 o 
   7   1   9      133.23      117.65      4.82 o 
   8   1   9       22.77       20.20      1.41 o 
   9   1   9      694.31      708.84     10.10 o 
  10   1   9      363.37      358.89      4.80 o 
  11   1   9      556.08      568.99      4.96 o 
  12   1   9       75.40       73.29      1.89 o 
   1   3   9      151.42      143.23      3.15 o 
   2   3   9      500.39      513.59      6.28 o 
   3   3   9     1044.52     1025.72      8.49 o 
   4   3   9      383.77      384.32      4.77 o 
   5   3   9      275.33      284.96      4.01 o 
   6   3   9      454.19      449.81      5.02 o 
   7   3   9       36.10       39.13      1.64 o 
   8   3   9      231.58      249.74      3.79 o 
   9   3   9      105.57      109.11      2.24 o 
  10   3   9       14.79       12.27      0.86 o 
  11   3   9       63.05       57.15      4.39 o 
  12   3   9      159.67      152.00      3.54 o 
   1   5   9      292.30      301.73      5.15 o 
   2   5   9      150.64      146.51      3.53 o 
   3   5   9      516.34      524.72      8.64 o 
   4   5   9      468.72      493.07      5.70 o 
   5   5   9      682.97      713.81      8.63 o 
   6   5   9       36.56       44.41      1.95 o 
   7   5   9      187.70      182.95      3.59 o 
   8   5   9        7.04        7.42      0.86 o 
   9   5   9       14.32       15.48      0.97 o 
  10   5   9       12.33       11.77      0.73 o 
   1   7   9      108.53      122.93      3.01 o 
   2   7   9       56.41       53.29      1.93 o 
   3   7   9      202.65      219.74      4.31 o 
   4   7   9       77.29       81.23      2.34 o 
   5   7   9       51.68       59.19      1.90 o 
   6   7   9       39.84       45.88      1.52 o 
   7   7   9      283.88      299.10      7.06 o 
   0   0  10     1210.21     1102.85     19.75 o 
   2   0  10      942.79      843.93      9.43 o 
   4   0  10     1245.91     1124.20     14.35 o 
   6   0  10      562.66      556.21     12.58 o 
   8   0  10      299.23      313.38      5.50 o 
  10   0  10       38.66       41.64      2.27 o 
   0   2  10      283.02      265.06      5.91 o 
   1   2  10      214.42      190.21      2.78 o 
   2   2  10      129.60      125.85      2.86 o 
   3   2  10      205.85      206.59      3.72 o 
   4   2  10      383.03      355.43      4.94 o 
   5   2  10      100.91      102.46      2.55 o 
   6   2  10      335.21      333.41      5.27 o 
   7   2  10       23.86       21.95      1.36 o 
   8   2  10      317.39      304.86      7.78 o 
   9   2  10      284.59      282.94      7.10 o 
  10   2  10       34.04       32.21      1.11 o 
   0   4  10       91.54       85.92      4.68 o 
   1   4  10       74.28       77.67      2.46 o 
   2   4  10       84.70       85.66      3.81 o 
   3   4  10      108.21      110.28      2.92 o 
   4   4  10      168.73      198.25      4.01 o 
   5   4  10      172.36      188.98      3.55 o 
   6   4  10      355.97      368.69      6.34 o 
   7   4  10        7.51        9.56      1.32 o 
   8   4  10      251.48      257.35      8.14 o 
   9   4  10       69.28       65.71      5.41 o 
   0   6  10      665.79      682.31     15.84 o 
   1   6  10       35.09       35.56      1.28 o 
   2   6  10       58.65       58.50      1.58 o 
   3   6  10      187.60      201.69      3.95 o 
   4   6  10       18.83       15.34      1.16 o 
   5   6  10      212.75      243.71      3.78 o 
   6   6  10       12.59       14.54      0.88 o 
   1   1  11      365.98      324.37      4.37 o 
   2   1  11      350.38      311.28      3.62 o 
   3   1  11       64.62       60.83      1.86 o 
   4   1  11      388.30      387.53      4.60 o 
   5   1  11      427.15      422.06      7.18 o 
   6   1  11       48.80       48.56      2.72 o 
   7   1  11      402.59      389.76      5.83 o 
   8   1  11       71.24       68.83      2.76 o 
   9   1  11        0.26        0.71      0.59 o 
   1   3  11      131.94      147.41      3.97 o 
   2   3  11      597.16      628.86      6.89 o 
   3   3  11       34.85       33.20      1.51 o 
   4   3  11       72.50       70.00      1.74 o 
   5   3  11      190.56      200.49      4.16 o 
   6   3  11        9.28       10.75      1.02 o 
   7   3  11      142.77      129.17     10.30 o 
   8   3  11      386.97      345.04     33.19 o 
   1   5  11      183.53      196.54      6.97 o 
   2   5  11      239.73      250.08      7.27 o 
   3   5  11      151.12      159.52      3.89 o 
   4   5  11      280.91      283.86      9.08 o 
   5   5  11       54.13       51.53      1.52 o 
   0   0  12      240.24      234.10      6.18 o 
   2   0  12       67.03       51.23      2.59 o 
   4   0  12      113.46      108.97      3.39 o 
   6   0  12       10.83       13.60      1.13 o 
   0   2  12      276.29      304.41      7.08 o 
   1   2  12      127.14      123.29      3.05 o 
   2   2  12      162.22      160.55      3.73 o 
   3   2  12       72.19       69.16      4.94 o 
   4   2  12       62.14       57.60      2.47 o 
   5   2  12      126.96      112.30      3.03 o 
   0   4  12      347.15      332.54      6.08 o 
   1   4  12       80.31       83.49      1.94 o 
   2   4  12      245.01      260.61      5.19 o 
   3   4  12       68.91       69.11      2.32 o 
                                                 
